# Supplementary material for: Prioritizing biological pathways by recognizing context in time-series gene expression data
Source: BMC Bioinformatics. 2016 Dec 23;17(Suppl 17):477. doi: 10.1186/s12859-016-1335-8 (PMC5259824; doi:10.1186/s12859-016-1335-8)
Supplement: Additional file 1 — Criteria of gene selection and selected gene set. It provides how to select the gene sets to find relevant pathways from each dataset and the result of selection mentioned in section Data processing. (XLS 49 kb) [file 12859_2016_1335_MOESM1_ESM.xls]

## Sheet: H5N1
H5N1
196 genes that belong to significant gene modules by weighted gene co-expression network analysis (WGCNA) and up-regulated in in vivo cross-species validation are selected as input of DAVID.
Gene Symbol
15E1.2
A_23_P77389
A_32_P116219
ACTA1
ACTA2
ACTG2
ADAMTS2
AK131472
ALOX5AP
ANKFY1
ASCC3
B3GALNT2
BATF2
BCL3
BM695552
BST1
BX647930
C1orf144
C1R
C2
C20orf132
C6orf150
C9orf25
CACYBP
CASP8
CCDC122
CCDC80
CCL2
CCL4
CD14
CD69
CD83
CDKN2D
CFP
CH25H
CKMT2
CMYA5
COL2A1
COL4A2
CP
CRCT1
CRISPLD2
CSF3
CXCL1
CXCL10
CXCL2
CXCL3
DLL1
DUSP6
EGR2
ENC1
ENO3
ENST00000300590
ENST00000320876
ENST00000369158
EVPL
FAM26F
FAM46A
FLJ23861
GBP4
GLIS2
GNG2
GOSR1
GPR124
GPX2
GZMB
HAVCR2
HBEGF
HPX
HSPA5
IER5L
IFIH1
IFIT2
IFITM1
IFNA4
IFNA5
IFNA8
IFNB1
IL1F9
IL1R2
IL6
IL7R
INDO
INHBA
INHBB
ITGB7
JOSD3
JUNB
KIAA0999
KIAA1881
KIAA1949
KRT13
KRT15
KRT4
L07392
LAT2
LCE3E
LGALS7
LOC124446
LOC150166
LOC391356
LOC646808
LOC728772
MAF
MAGOH
MMP14
MMP3
MT1H
MX1
MXD1
MYO1G
MYOZ1
NFKBIZ
NMB
NOD2
NOS3
NR4A1
NUAK2
NUDT19
NUS1
OAS2
OASL
OR5H1
PARP11
PCGF5
PDK4
PIGF
PIN4
PNPLA5
PPM1K
PRIC285
PRRT2
PSEN1
PTPN22
PTX3
RELB
REST
RGS16
RGS2
RIOK1
RIOK3
RND1
RNF183
RSAD2
SAA1
SAA2
SASP
SDC4
SH3BP1
SLAMF9
SLFN5
SNAI1
SP100
SPRR1A
SPRR3
SYNPO2
TAF13
TAF9B
THC2537951
THC2606573
THC2619153
THC2737176
TMEM106A
TMEM128
TNF
TNFSF14
TNNC2
TNNT2
TRA2A
TUBA3D
TYROBP
UNQ467
USP15
ZBTB26
ZC3H10
ZC3HAV1
ZMYND10
ZMYND15
ZNF100
ZNF253
ZNF254
ZNF257
ZNF273
ZNF330
ZNF429
ZNF430
ZNF493
ZNF506
ZNF626
ZNF680
ZNF681
ZNF708
ZNF714
ZNF91
ZNF92
ZRSR1

## Sheet: Th17
Th17
275 signature genes affected by the knockdown of perturbed 39 genes (29 network regulators and 10 receptors of the TH17 differentiation) with nanowire-mediated siRNA delivery are selected as input of DAVID.
Gene Symbol
1700097N02RIK
6330442E10RIK
ABCG2
ACVR1B
ACVR2A
AES
AHR
AIM1
ANXA4
AQP3
ARHGEF3
ARID5A
ARL5A
ARMCX2
ARNTL
ATF4
B4GALT1
BATF
BC021614
BCL11B
BCL2L11
BCL3
BCL6
BMPR1A
CASP1
CASP3
CASP4
CASP6
CCL1
CCL20
CCL4
CCR4
CCR5
CCR6
CCR8
CD2
CD247
CD24A
CD274
CD28
CD4
CD44
CD5L
CD70
CD74
CD80
CD83
CD86
CD9
CEBPB
CHD7
CLCF1
CMTM6
CSF2
CTLA2B
CTSW
CXCL10
CXCR3
CXCR4
CXCR5
DAXX
DDR1
DNTT
DPP4
EGR2
ELK3
EMP1
ERCC5
ERRFI1
ETV6
FAS
FASL
FLI1
FLNA
FOXM1
FOXO1
FOXP1
FOXP3
FRMD4B
FZD7
GAP43
GATA3
GEM
GFI1
GJA1
GLIPR1
GRN
GUSB
H2-Q10
HIF1A
HIP1R
ICOS
ID2
ID3
IER3
IFI35
IFIH1
IFIT1
IFITM2
IFNG
IFNGR2
IKZF4
IL10
IL10RA
IL12RB1
IL12RB2
IL17A
IL17F
IL17RA
IL1R1
IL1RN
IL21
IL21R
IL23R
IL24
IL27RA
IL2RA
IL2RB
IL3
IL4
IL4RA
IL6ST
IL7R
IL9
ILTIFB
INHBA
IRF1
IRF4
IRF7
IRF8
IRF9
ISG20
ITGA3
ITGB1
JAK3
JUN
KAT2B
KATNA1
KLF10
KLF6
KLF7
KLF9
KLRD1
LAD1
LAMP2
LGALS3BP
LIF
LILRB4
LITAF
LMNB1
LRRFIP1
LSP1
LY6C2
MAF
MAFF
MAP3K5
MAX
MBNL3
MGLL
MINA
MT1
MT2
MTA3
MXI1
MYD88
MYST4
NAMPT
NCF1
NCOA1
NFATC2
NFE2L2
NFIL3
NFKBIE
NFKBIZ
NKG7
NOTCH1
NOTCH2
NR3C1
NUDT4
OAS2
PDCD1LG2
PECI
PELI2
PHLDA1
PLAC8
PLAGL1
PLEKHF2
PMEPA1
PML
POU2AF1
PRC1
PRDM1
PRF1
PRICKLE1
PRKCA
PRKD3
PRNP
PROCR
PSMB9
PSTPIP1
PTPRJ
PYCR1
RAB33A
RAD51AP1
RASGRP1
RBPJ
REL
RELA
RFK
RORA
RORC
RPP14
RUNX1
RUNX2
RUNX3
RXRA
SAP30
SEMA4D
SEMA7A
SERPINB1A
SERPINE2
SERTAD1
SGK1
SKAP2
SKI
SLAMF7
SLC2A1
SMAD3
SMARCA4
SMOX
SOCS3
SPP1
SPRY1
STARD10
STAT1
STAT2
STAT3
STAT4
STAT5A
STAT5B
STAT6
SULT2B1
TAL2
TAP1
TBX21
TGFB1
TGFB3
TGFBR1
TGFBR3
TGIF1
TGM2
TIMP2
TMEM126A
TNFRSF12A
TNFRSF13B
TNFRSF25
TNFSF11
TNFSF8
TNFSF9
TRAF3
TRAT1
TRIM24
TRIM25
TRIM30
TRPS1
TSC22D3
UBIAD1
VAV3
VAX2
XBP1
XRCC5
ZEB1
ZFP161
ZFP238
ZFP281
