# Supplementary material for: Prioritizing biological pathways by recognizing context in time-series gene expression data
Source: BMC Bioinformatics. 2016 Dec 23;17(Suppl 17):477. doi: 10.1186/s12859-016-1335-8 (PMC5259824; doi:10.1186/s12859-016-1335-8)
Supplement: Additional file 2 — Pathway list selected as relevant pathways. It provides list of pathways relevant to each dataset which are selected by DAVID using validated gene sets mentioned in section Data processing and given in Additional file 1. (XLS 29 kb) [file 12859_2016_1335_MOESM2_ESM.xls]

## Sheet: H5N1
H5N1
It shows the result of DAVID derived from 196 validated genes, representing context-relevant pathways of H5N1.
Pathway
Antigen processing and presentation
Autoimmune thyroid disease
Chemokine signaling pathway
Cytokine-cytokine receptor interaction
Cytosolic DNA-sensing pathway
ECM-receptor interaction
Graft-versus-host disease
Hematopoietic cell lineage
Hypertrophic cardiomyopathy (HCM)
Jak-STAT signaling pathway
Natural killer cell mediated cytotoxicity
NOD-like receptor signaling pathway
Regulation of autophagy
RIG-I-like receptor signaling pathway
Toll-like receptor signaling pathway

## Sheet: Th17
Th17
It shows the result of DAVID derived from 275 validated genes, representing context-relevant pathways of Th17.
Pathway
Acute myeloid leukemia
Adipocytokine signaling pathway
Allograft rejection
Apoptosis
Asthma
Autoimmune thyroid disease
Cell adhesion molecules (CAMs)
Chemokine signaling pathway
Chronic myeloid leukemia
Colorectal cancer
Cytokine-cytokine receptor interaction
Cytosolic DNA-sensing pathway
Graft-versus-host disease
Hematopoietic cell lineage
Intestinal immune network for IgA production
Jak-STAT signaling pathway
MAPK signaling pathway
Natural killer cell mediated cytotoxicity
Pancreatic cancer
Pathways in cancer
Primary immunodeficiency
Renal cell carcinoma
RIG-I-like receptor signaling pathway
Small cell lung cancer
T cell receptor signaling pathway
TGF-beta signaling pathway
Toll-like receptor signaling pathway
Type I diabetes mellitus
Viral myocarditis
