# Supplementary material for: Prioritizing biological pathways by recognizing context in time-series gene expression data
Source: BMC Bioinformatics. 2016 Dec 23;17(Suppl 17):477. doi: 10.1186/s12859-016-1335-8 (PMC5259824; doi:10.1186/s12859-016-1335-8)
Supplement: Additional file 3 — Ranked list of pathways resulted from TRAP and ContextTRAP. It provided ranking information of whole pathways in TRAP and ContextTRAP. It is mentioned in section Biological perspective with part of pathways whose ranks went up in ContextTRAP. (XLS 71 kb) [file 12859_2016_1335_MOESM3_ESM.xls]

## Sheet: H5N1
H5N1
Rank	TRAP	ContextTRAP
1	Cytokine-cytokine receptor interaction	Inflammatory bowel disease (IBD)
2	Inflammatory bowel disease (IBD)	Jak-STAT signaling pathway
3	Jak-STAT signaling pathway	Cytokine-cytokine receptor interaction
4	Cytosolic DNA-sensing pathway	Cytosolic DNA-sensing pathway
5	Toll-like receptor signaling pathway	PI3K-Akt signaling pathway
6	PI3K-Akt signaling pathway	Toll-like receptor signaling pathway
7	Measles	Measles
8	RIG-I-like receptor signaling pathway	RIG-I-like receptor signaling pathway
9	Autoimmune thyroid disease	Asthma
10	Chemokine signaling pathway	Autoimmune thyroid disease
11	Asthma	Influenza A
12	Hematopoietic cell lineage	Chemokine signaling pathway
13	Calcium signaling pathway	Melanoma
14	Melanoma	Hepatitis C
15	Regulation of autophagy	Calcium signaling pathway
16	Natural killer cell mediated cytotoxicity	Regulation of autophagy
17	Neuroactive ligand-receptor interaction	Hematopoietic cell lineage
18	ABC transporters	Hepatitis B
19	Gastric acid secretion	Neuroactive ligand-receptor interaction
20	Herpes simplex infection	Natural killer cell mediated cytotoxicity
21	Hepatitis C	Antigen processing and presentation
22	Antigen processing and presentation	ABC transporters
23	Platelet activation	Platelet activation
24	Butanoate metabolism	Herpes simplex infection
25	TNF signaling pathway	Tuberculosis
26	Glucagon signaling pathway	MAPK signaling pathway
27	Ovarian steroidogenesis	Gastric acid secretion
28	MAPK signaling pathway	Malaria
29	Complement and coagulation cascades	Rheumatoid arthritis
30	Olfactory transduction	Graft-versus-host disease
31	Dorso-ventral axis formation	Apoptosis
32	Fat digestion and absorption	Allograft rejection
33	PPAR signaling pathway	Complement and coagulation cascades
34	African trypanosomiasis	Pertussis
35	Hepatitis B	Butanoate metabolism
36	NF-kappa B signaling pathway	African trypanosomiasis
37	Regulation of actin cytoskeleton	TNF signaling pathway
38	Basal cell carcinoma	Glucagon signaling pathway
39	Allograft rejection	Ovarian steroidogenesis
40	Cholinergic synapse	PPAR signaling pathway
41	alpha-Linolenic acid metabolism	Leishmaniasis
42	Linoleic acid metabolism	RNA polymerase
43	Ras signaling pathway	Olfactory transduction
44	Graft-versus-host disease	Systemic lupus erythematosus
45	Wnt signaling pathway	Colorectal cancer
46	Pancreatic secretion	Metabolic pathways
47	Glycosphingolipid biosynthesis	Dorso-ventral axis formation
48	Phototransduction	Primary immunodeficiency
49	Taurine and hypotaurine metabolism	Cell cycle
50	Primary immunodeficiency	Fat digestion and absorption
51	Leishmaniasis	Ras signaling pathway
52	ECM-receptor interaction	Prostate cancer
53	Fc epsilon RI signaling pathway	Wnt signaling pathway
54	Long-term depression	Basal cell carcinoma
55	Type I diabetes mellitus	Renin-angiotensin system
56	Biotin metabolism	Dilated cardiomyopathy
57	Lipoic acid metabolism	NF-kappa B signaling pathway
58	Osteoclast differentiation	Regulation of actin cytoskeleton
59	Influenza A	Alzheimer's disease
60	Intestinal immune network for IgA production	Notch signaling pathway
61	Rheumatoid arthritis	Cell adhesion molecules (CAMs)
62	Tuberculosis	Endocytosis
63	Rap1 signaling pathway	Cholinergic synapse
64	Fanconi anemia pathway	Parkinson's disease
65	Adipocytokine signaling pathway	Chagas disease (American trypanosomiasis)
66	Vascular smooth muscle contraction	Homologous recombination
67	Chagas disease (American trypanosomiasis)	alpha-Linolenic acid metabolism
68	Glycosphingolipid biosynthesis	Linoleic acid metabolism
69	Arachidonic acid metabolism	Proteasome
70	Pathogenic Escherichia coli infection	Tight junction
71	Malaria	Pancreatic secretion
72	Cysteine and methionine metabolism	Glycosphingolipid biosynthesis
73	Pentose phosphate pathway	Phototransduction
74	Ether lipid metabolism	Axon guidance
75	Aldosterone-regulated sodium reabsorption	Taurine and hypotaurine metabolism
76	Renin-angiotensin system	Epstein-Barr virus infection
77	Selenocompound metabolism	Intestinal immune network for IgA production
78	Circadian entrainment	Type I diabetes mellitus
79	Non-homologous end-joining	Toxoplasmosis
80	Cell adhesion molecules (CAMs)	Staphylococcus aureus infection
81	Salivary secretion	Amyotrophic lateral sclerosis (ALS)
82	Notch signaling pathway	NOD-like receptor signaling pathway
83	Melanogenesis	Ribosome
84	Axon guidance	ECM-receptor interaction
85	Dilated cardiomyopathy	Fc epsilon RI signaling pathway
86	Proteoglycans in cancer	Long-term depression
87	Hypertrophic cardiomyopathy (HCM)	Pentose phosphate pathway
88	Small cell lung cancer	Lysosome
89	Regulation of lipolysis in adipocytes	Biotin metabolism
90	Epstein-Barr virus infection	Lipoic acid metabolism
91	Legionellosis	Osteoclast differentiation
92	Toxoplasmosis	T cell receptor signaling pathway
93	B cell receptor signaling pathway	Legionellosis
94	VEGF signaling pathway	Oxidative phosphorylation
95	Taste transduction	Rap1 signaling pathway
96	Progesterone-mediated oocyte maturation	Glioma
97	Gap junction	Fanconi anemia pathway
98	GABAergic synapse	Adipocytokine signaling pathway
99	NOD-like receptor signaling pathway	Vascular smooth muscle contraction
100	Pertussis	Glycosphingolipid biosynthesis
101	Arrhythmogenic right ventricular cardiomyopathy (ARVC)	Renal cell carcinoma
102	Phosphatidylinositol signaling system	Arachidonic acid metabolism
103	Insulin secretion	Acute myeloid leukemia
104	Amyotrophic lateral sclerosis (ALS)	Pathogenic Escherichia coli infection
105	Endocrine and other factor-regulated calcium reabsorption	Cysteine and methionine metabolism
106	Retrograde endocannabinoid signaling	Viral myocarditis
107	Maturity onset diabetes of the young	Insulin secretion
108	Protein digestion and absorption	Prion diseases
109	Hedgehog signaling pathway	Chronic myeloid leukemia
110	Renal cell carcinoma	RNA degradation
111	Fc gamma R-mediated phagocytosis	Ether lipid metabolism
112	Cocaine addiction	mTOR signaling pathway
113	Prion diseases	Spliceosome
114	Fatty acid degradation	DNA replication
115	Neurotrophin signaling pathway	cAMP signaling pathway
116	HIF-1 signaling pathway	Salivary secretion
117	Type II diabetes mellitus	Peroxisome
118	Long-term potentiation	Aldosterone-regulated sodium reabsorption
119	Starch and sucrose metabolism	Focal adhesion
120	Amoebiasis	Gap junction
121	Serotonergic synapse	Melanogenesis
122	T cell receptor signaling pathway	Selenocompound metabolism
123	Vibrio cholerae infection	Adherens junction
124	AMPK signaling pathway	Circadian entrainment
125	Bladder cancer	Non-homologous end-joining
126	Glutamatergic synapse	Circadian rhythm
127	Signaling pathways regulating pluripotency of stem cells	Type II diabetes mellitus
128	Chronic myeloid leukemia	Hypertrophic cardiomyopathy (HCM)
129	Tight junction	p53 signaling pathway
130	Pathways in cancer	Shigellosis
131	Endometrial cancer	Small cell lung cancer
132	Glioma	Proteoglycans in cancer
133	TGF-beta signaling pathway	Regulation of lipolysis in adipocytes
134	Leukocyte transendothelial migration	B cell receptor signaling pathway
135	Sulfur relay system	Fatty acid biosynthesis
136	Thyroid hormone signaling pathway	VEGF signaling pathway
137	Focal adhesion	Taste transduction
138	cGMP-PKG signaling pathway	Progesterone-mediated oocyte maturation
139	Apoptosis	Leukocyte transendothelial migration
140	GnRH signaling pathway	Alcoholism
141	D-Arginine and D-ornithine metabolism	GABAergic synapse
142	Oxytocin signaling pathway	Sphingolipid signaling pathway
143	Glycosylphosphatidylinositol(GPI)-anchor biosynthesis	Amoebiasis
144	Caffeine metabolism	Arrhythmogenic right ventricular cardiomyopathy (ARVC)
145	Phenylalanine, tyrosine and tryptophan biosynthesis	Bladder cancer
146	SNARE interactions in vesicular transport	Phosphatidylinositol signaling system
147	Mineral absorption	Pancreatic cancer
148	Bile secretion	Endocrine and other factor-regulated calcium reabsorption
149	Systemic lupus erythematosus	Retrograde endocannabinoid signaling
150	Thyroid hormone synthesis	Maturity onset diabetes of the young
151	Bacterial invasion of epithelial cells	Sphingolipid metabolism
152	RNA degradation	Salmonella infection
153	Prostate cancer	Protein digestion and absorption
154	Staphylococcus aureus infection	Huntington's disease
155	Sphingolipid signaling pathway	Hedgehog signaling pathway
156	ErbB signaling pathway	Fc gamma R-mediated phagocytosis
157	mTOR signaling pathway	Cocaine addiction
158	cAMP signaling pathway	Fatty acid degradation
159	Pancreatic cancer	Neurotrophin signaling pathway
160	Cell cycle	HIF-1 signaling pathway
161	Morphine addiction	Long-term potentiation
162	Carbohydrate digestion and absorption	Pathways in cancer
163	Vasopressin-regulated water reabsorption	Starch and sucrose metabolism
164	Acute myeloid leukemia	Serotonergic synapse
165	Huntington's disease	Vibrio cholerae infection
166	Inflammatory mediator regulation of TRP channels	AMPK signaling pathway
167	Transcriptional misregulation in cancer	Glutamatergic synapse
168	Viral myocarditis	Signaling pathways regulating pluripotency of stem cells
169	FoxO signaling pathway	Tryptophan metabolism
170	Amphetamine addiction	Endometrial cancer
171	Circadian rhythm	TGF-beta signaling pathway
172	Non-alcoholic fatty liver disease (NAFLD)	Sulfur relay system
173	Estrogen signaling pathway	Thyroid hormone signaling pathway
174	Choline metabolism in cancer	cGMP-PKG signaling pathway
175	Epithelial cell signaling in Helicobacter pylori infection	GnRH signaling pathway
176	Colorectal cancer	D-Arginine and D-ornithine metabolism
177	HTLV-I infection	Oxytocin signaling pathway
178	Non-small cell lung cancer	Glycosylphosphatidylinositol(GPI)-anchor biosynthesis
179	Parkinson's disease	Phagosome
180	Insulin signaling pathway	Fatty acid metabolism
181	Shigellosis	Caffeine metabolism
182	Propanoate metabolism	Phenylalanine, tyrosine and tryptophan biosynthesis
183	Oocyte meiosis	Valine, leucine and isoleucine biosynthesis
184	Adherens junction	RNA transport
185	Adrenergic signaling in cardiomyocytes	SNARE interactions in vesicular transport
186	Prolactin signaling pathway	Mineral absorption
187	p53 signaling pathway	Bile secretion
188	Alzheimer's disease	Thyroid hormone synthesis
189	Hippo signaling pathway	Bacterial invasion of epithelial cells
190	Viral carcinogenesis	ErbB signaling pathway
191	Protein processing in endoplasmic reticulum	Non-small cell lung cancer
192	RNA transport	Glycerophospholipid metabolism
193	Dopaminergic synapse	Arginine and proline metabolism
194	MicroRNAs in cancer	Morphine addiction
195	mRNA surveillance pathway	Riboflavin metabolism
196	Thyroid cancer	Carbohydrate digestion and absorption
197	Glycosaminoglycan biosynthesis	Vasopressin-regulated water reabsorption
198	Lysine biosynthesis	Inflammatory mediator regulation of TRP channels
199	Pantothenate and CoA biosynthesis	Transcriptional misregulation in cancer
200	Salmonella infection	FoxO signaling pathway
201	Alcoholism	Amphetamine addiction
202	Fatty acid metabolism	Non-alcoholic fatty liver disease (NAFLD)
203	Fatty acid biosynthesis	Estrogen signaling pathway
204	Glycosaminoglycan degradation	Choline metabolism in cancer
205	Synaptic vesicle cycle	Epithelial cell signaling in Helicobacter pylori infection
206	Glycosaminoglycan biosynthesis	HTLV-I infection
207	Retinol metabolism	Insulin signaling pathway
208	Pyruvate metabolism	Propanoate metabolism
209	Degradation of aromatic compounds	Oocyte meiosis
210	Glycosphingolipid biosynthesis	Adrenergic signaling in cardiomyocytes
211	2-Oxocarboxylic acid metabolism	Prolactin signaling pathway
212	Alanine, aspartate and glutamate metabolism	Hippo signaling pathway
213	Amino sugar and nucleotide sugar metabolism	Viral carcinogenesis
214	Aminoacyl-tRNA biosynthesis	Nicotine addiction
215	Arginine and proline metabolism	Protein processing in endoplasmic reticulum
216	Ascorbate and aldarate metabolism	Protein export
217	Basal transcription factors	Dopaminergic synapse
218	Base excision repair	MicroRNAs in cancer
219	beta-Alanine metabolism	mRNA surveillance pathway
220	Biosynthesis of amino acids	Thyroid cancer
221	Biosynthesis of antibiotics	Glycosaminoglycan biosynthesis
222	Biosynthesis of unsaturated fatty acids	Lysine biosynthesis
223	Butirosin and neomycin biosynthesis	Pantothenate and CoA biosynthesis
224	Carbon metabolism	Carbon metabolism
225	Cardiac muscle contraction	Glycosaminoglycan degradation
226	Central carbon metabolism in cancer	Synaptic vesicle cycle
227	Chemical carcinogenesis	Glycosaminoglycan biosynthesis
228	Citrate cycle (TCA cycle)	Retinol metabolism
229	Collecting duct acid secretion	Drug metabolism
230	Cyanoamino acid metabolism	Drug metabolism
231	D-Glutamine and D-glutamate metabolism	Pyruvate metabolism
232	DNA replication	Degradation of aromatic compounds
233	Drug metabolism	Glycosphingolipid biosynthesis
234	Drug metabolism	2-Oxocarboxylic acid metabolism
235	Endocytosis	Alanine, aspartate and glutamate metabolism
236	Fatty acid elongation	Amino sugar and nucleotide sugar metabolism
237	Folate biosynthesis	Aminoacyl-tRNA biosynthesis
238	Fructose and mannose metabolism	Ascorbate and aldarate metabolism
239	Galactose metabolism	Basal transcription factors
240	Glutathione metabolism	Base excision repair
241	Glycerolipid metabolism	beta-Alanine metabolism
242	Glycerophospholipid metabolism	Biosynthesis of amino acids
243	Glycine, serine and threonine metabolism	Biosynthesis of antibiotics
244	Glycolysis / Gluconeogenesis	Biosynthesis of unsaturated fatty acids
245	Glycosaminoglycan biosynthesis	Butirosin and neomycin biosynthesis
246	Glyoxylate and dicarboxylate metabolism	Cardiac muscle contraction
247	Histidine metabolism	Central carbon metabolism in cancer
248	Homologous recombination	Chemical carcinogenesis
249	Inositol phosphate metabolism	Citrate cycle (TCA cycle)
250	Lysine degradation	Collecting duct acid secretion
251	Lysosome	Cyanoamino acid metabolism
252	Metabolic pathways	D-Glutamine and D-glutamate metabolism
253	Metabolism of xenobiotics by cytochrome P450	Fatty acid elongation
254	Mismatch repair	Folate biosynthesis
255	Mucin type O-Glycan biosynthesis	Fructose and mannose metabolism
256	N-Glycan biosynthesis	Galactose metabolism
257	Nicotinate and nicotinamide metabolism	Glutathione metabolism
258	Nicotine addiction	Glycerolipid metabolism
259	Nitrogen metabolism	Glycine, serine and threonine metabolism
260	Nucleotide excision repair	Glycolysis / Gluconeogenesis
261	One carbon pool by folate	Glycosaminoglycan biosynthesis
262	Other glycan degradation	Glyoxylate and dicarboxylate metabolism
263	Other types of O-glycan biosynthesis	Histidine metabolism
264	Oxidative phosphorylation	Inositol phosphate metabolism
265	Pentose and glucuronate interconversions	Lysine degradation
266	Peroxisome	Metabolism of xenobiotics by cytochrome P450
267	Phagosome	Mismatch repair
268	Phenylalanine metabolism	Mucin type O-Glycan biosynthesis
269	Porphyrin and chlorophyll metabolism	N-Glycan biosynthesis
270	Primary bile acid biosynthesis	Nicotinate and nicotinamide metabolism
271	Proteasome	Nitrogen metabolism
272	Protein export	Nucleotide excision repair
273	Proximal tubule bicarbonate reclamation	One carbon pool by folate
274	Purine metabolism	Other glycan degradation
275	Pyrimidine metabolism	Other types of O-glycan biosynthesis
276	Riboflavin metabolism	Pentose and glucuronate interconversions
277	Ribosome	Phenylalanine metabolism
278	Ribosome biogenesis in eukaryotes	Porphyrin and chlorophyll metabolism
279	RNA polymerase	Primary bile acid biosynthesis
280	Sphingolipid metabolism	Proximal tubule bicarbonate reclamation
281	Spliceosome	Purine metabolism
282	Steroid biosynthesis	Pyrimidine metabolism
283	Steroid hormone biosynthesis	Ribosome biogenesis in eukaryotes
284	Sulfur metabolism	Steroid biosynthesis
285	Synthesis and degradation of ketone bodies	Steroid hormone biosynthesis
286	Terpenoid backbone biosynthesis	Sulfur metabolism
287	Thiamine metabolism	Synthesis and degradation of ketone bodies
288	Tryptophan metabolism	Terpenoid backbone biosynthesis
289	Tyrosine metabolism	Thiamine metabolism
290	Ubiquinone and other terpenoid-quinone biosynthesis	Tyrosine metabolism
291	Ubiquitin mediated proteolysis	Ubiquinone and other terpenoid-quinone biosynthesis
292	Valine, leucine and isoleucine biosynthesis	Ubiquitin mediated proteolysis
293	Valine, leucine and isoleucine degradation	Valine, leucine and isoleucine degradation
294	Vitamin B6 metabolism	Vitamin B6 metabolism
295	Vitamin digestion and absorption	Vitamin digestion and absorption

## Sheet: Th17
Th17
Rank	TRAP	ContextTRAP
1	Acute myeloid leukemia	Apoptosis
2	Adherens junction	Rheumatoid arthritis
3	Adipocytokine signaling pathway	Inflammatory bowel disease (IBD)
4	African trypanosomiasis	Graft-versus-host disease
5	Alcoholism	Influenza A
6	Allograft rejection	Renal cell carcinoma
7	Amoebiasis	Jak-STAT signaling pathway
8	Apoptosis	Allograft rejection
9	Autoimmune thyroid disease	Insulin signaling pathway
10	Chagas disease (American trypanosomiasis)	Cytokine-cytokine receptor interaction
11	Choline metabolism in cancer	Adherens junction
12	Chronic myeloid leukemia	Acute myeloid leukemia
13	Circadian entrainment	Chronic myeloid leukemia
14	Complement and coagulation cascades	Chagas disease (American trypanosomiasis)
15	Cytosolic DNA-sensing pathway	Prion diseases
16	Glutamatergic synapse	Autoimmune thyroid disease
17	Graft-versus-host disease	TNF signaling pathway
18	HIF-1 signaling pathway	Type I diabetes mellitus
19	Inflammatory bowel disease (IBD)	Adipocytokine signaling pathway
20	Influenza A	Complement and coagulation cascades
21	Insulin signaling pathway	PPAR signaling pathway
22	Jak-STAT signaling pathway	Alcoholism
23	p53 signaling pathway	Amoebiasis
24	PPAR signaling pathway	p53 signaling pathway
25	Prion diseases	African trypanosomiasis
26	Prolactin signaling pathway	Glutamatergic synapse
27	Renal cell carcinoma	Thyroid hormone synthesis
28	Rheumatoid arthritis	Choline metabolism in cancer
29	Thyroid hormone synthesis	Circadian entrainment
30	TNF signaling pathway	Cytosolic DNA-sensing pathway
31	Type I diabetes mellitus	HIF-1 signaling pathway
32	Type II diabetes mellitus	Prolactin signaling pathway
33	Cytokine-cytokine receptor interaction	Type II diabetes mellitus
34	Transcriptional misregulation in cancer	Transcriptional misregulation in cancer
35	T cell receptor signaling pathway	Asthma
36	Measles	Hepatitis B
37	FoxO signaling pathway	Measles
38	Osteoclast differentiation	T cell receptor signaling pathway
39	Chemokine signaling pathway	Osteoclast differentiation
40	Hematopoietic cell lineage	MAPK signaling pathway
41	Intestinal immune network for IgA production	Toll-like receptor signaling pathway
42	Natural killer cell mediated cytotoxicity	Chemokine signaling pathway
43	Hepatitis B	Prostate cancer
44	NF-kappa B signaling pathway	Cell cycle
45	Herpes simplex infection	FoxO signaling pathway
46	Toll-like receptor signaling pathway	Metabolic pathways
47	MAPK signaling pathway	Hepatitis C
48	Signaling pathways regulating pluripotency of stem cells	Colorectal cancer
49	Asthma	Hematopoietic cell lineage
50	Toxoplasmosis	Herpes simplex infection
51	Pathways in cancer	PI3K-Akt signaling pathway
52	HTLV-I infection	Tuberculosis
53	Salmonella infection	Non-small cell lung cancer
54	Viral carcinogenesis	Systemic lupus erythematosus
55	Leishmaniasis	Small cell lung cancer
56	Fc gamma R-mediated phagocytosis	Intestinal immune network for IgA production
57	Fatty acid biosynthesis	Melanoma
58	Antigen processing and presentation	Cell adhesion molecules (CAMs)
59	Glycosphingolipid biosynthesis	Pancreatic cancer
60	Primary immunodeficiency	Natural killer cell mediated cytotoxicity
61	Pertussis	NF-kappa B signaling pathway
62	TGF-beta signaling pathway	TGF-beta signaling pathway
63	Cell adhesion molecules (CAMs)	Glioma
64	B cell receptor signaling pathway	Alzheimer's disease
65	Fc epsilon RI signaling pathway	Non-alcoholic fatty liver disease (NAFLD)
66	Hepatitis C	Wnt signaling pathway
67	Leukocyte transendothelial migration	Leishmaniasis
68	Tuberculosis	Peroxisome
69	PI3K-Akt signaling pathway	Toxoplasmosis
70	Epstein-Barr virus infection	Pathways in cancer
71	Fatty acid degradation	Pertussis
72	Dorso-ventral axis formation	Malaria
73	Glycosaminoglycan biosynthesis	Platelet activation
74	Proteoglycans in cancer	Renin-angiotensin system
75	Circadian rhythm	Salmonella infection
76	Glycerolipid metabolism	Antigen processing and presentation
77	mTOR signaling pathway	Notch signaling pathway
78	Thyroid hormone signaling pathway	Focal adhesion
79	Amyotrophic lateral sclerosis (ALS)	HTLV-I infection
80	Non-alcoholic fatty liver disease (NAFLD)	Proteasome
81	Arginine and proline metabolism	Signaling pathways regulating pluripotency of stem cells
82	Fatty acid metabolism	Tight junction
83	VEGF signaling pathway	Gap junction
84	Aldosterone-regulated sodium reabsorption	Bladder cancer
85	Systemic lupus erythematosus	B cell receptor signaling pathway
86	Malaria	Endocytosis
87	Pentose and glucuronate interconversions	Viral carcinogenesis
88	Gap junction	Fatty acid metabolism
89	Axon guidance	Endometrial cancer
90	Metabolism of xenobiotics by cytochrome P450	Fatty acid biosynthesis
91	Proteasome	Thyroid cancer
92	Mineral absorption	Fc gamma R-mediated phagocytosis
93	Biotin metabolism	Amyotrophic lateral sclerosis (ALS)
94	ErbB signaling pathway	RNA polymerase
95	Glucagon signaling pathway	Leukocyte transendothelial migration
96	Glycosaminoglycan biosynthesis	Circadian rhythm
97	MicroRNAs in cancer	Parkinson's disease
98	Galactose metabolism	Primary immunodeficiency
99	Small cell lung cancer	Glycosphingolipid biosynthesis
100	GnRH signaling pathway	DNA replication
101	Amphetamine addiction	mTOR signaling pathway
102	RIG-I-like receptor signaling pathway	Insulin secretion
103	Non-small cell lung cancer	Ras signaling pathway
104	Glycosphingolipid biosynthesis	Hedgehog signaling pathway
105	Cocaine addiction	Fc epsilon RI signaling pathway
106	Viral myocarditis	Axon guidance
107	beta-Alanine metabolism	Long-term potentiation
108	Staphylococcus aureus infection	Epstein-Barr virus infection
109	Glycosphingolipid biosynthesis	Mismatch repair
110	Ras signaling pathway	Dilated cardiomyopathy
111	Prostate cancer	Lysosome
112	Central carbon metabolism in cancer	GABAergic synapse
113	Glycolysis / Gluconeogenesis	Fatty acid degradation
114	Glioma	Calcium signaling pathway
115	Olfactory transduction	VEGF signaling pathway
116	Neurotrophin signaling pathway	Dorso-ventral axis formation
117	Drug metabolism	Glycosaminoglycan biosynthesis
118	NOD-like receptor signaling pathway	Proteoglycans in cancer
119	Ascorbate and aldarate metabolism	Glycerolipid metabolism
120	Phosphatidylinositol signaling system	Oxidative phosphorylation
121	Pancreatic cancer	Homologous recombination
122	Nicotinate and nicotinamide metabolism	AMPK signaling pathway
123	Legionellosis	Staphylococcus aureus infection
124	Phototransduction	ECM-receptor interaction
125	Thyroid cancer	Thyroid hormone signaling pathway
126	Long-term potentiation	ErbB signaling pathway
127	Vasopressin-regulated water reabsorption	Arginine and proline metabolism
128	Arrhythmogenic right ventricular cardiomyopathy (ARVC)	Viral myocarditis
129	Folate biosynthesis	Chemical carcinogenesis
130	Inflammatory mediator regulation of TRP channels	NOD-like receptor signaling pathway
131	Endocrine and other factor-regulated calcium reabsorption	RNA degradation
132	GABAergic synapse	Base excision repair
133	Bile secretion	Aldosterone-regulated sodium reabsorption
134	Endometrial cancer	Pentose and glucuronate interconversions
135	Ether lipid metabolism	Huntington's disease
136	Focal adhesion	Ribosome
137	Bladder cancer	Fanconi anemia pathway
138	Calcium signaling pathway	Metabolism of xenobiotics by cytochrome P450
139	Melanoma	Basal cell carcinoma
140	Colorectal cancer	Mineral absorption
141	Alzheimer's disease	Biotin metabolism
142	Chemical carcinogenesis	Glucagon signaling pathway
143	Butirosin and neomycin biosynthesis	Glycosaminoglycan biosynthesis
144	RNA transport	Hypertrophic cardiomyopathy (HCM)
145	Dopaminergic synapse	MicroRNAs in cancer
146	Estrogen signaling pathway	Galactose metabolism
147	cAMP signaling pathway	cAMP signaling pathway
148	Glycine, serine and threonine metabolism	GnRH signaling pathway
149	ABC transporters	Amphetamine addiction
150	Drug metabolism	Phagosome
151	alpha-Linolenic acid metabolism	Estrogen signaling pathway
152	Hedgehog signaling pathway	RIG-I-like receptor signaling pathway
153	Regulation of lipolysis in adipocytes	Phosphatidylinositol signaling system
154	Huntington's disease	Glycosphingolipid biosynthesis
155	Porphyrin and chlorophyll metabolism	Cocaine addiction
156	Cell cycle	Drug metabolism
157	Ubiquitin mediated proteolysis	beta-Alanine metabolism
158	Bacterial invasion of epithelial cells	Arrhythmogenic right ventricular cardiomyopathy (ARVC)
159	Hippo signaling pathway	Arachidonic acid metabolism
160	AMPK signaling pathway	Glycosphingolipid biosynthesis
161	Caffeine metabolism	ABC transporters
162	Starch and sucrose metabolism	Central carbon metabolism in cancer
163	Retrograde endocannabinoid signaling	Glycolysis / Gluconeogenesis
164	Serotonergic synapse	Ubiquitin mediated proteolysis
165	Nitrogen metabolism	Olfactory transduction
166	Cholinergic synapse	Neurotrophin signaling pathway
167	Sphingolipid signaling pathway	Ascorbate and aldarate metabolism
168	Biosynthesis of unsaturated fatty acids	Pancreatic secretion
169	Insulin secretion	Gastric acid secretion
170	Glycosaminoglycan biosynthesis	Steroid hormone biosynthesis
171	Histidine metabolism	Tryptophan metabolism
172	Adrenergic signaling in cardiomyocytes	Non-homologous end-joining
173	Biosynthesis of amino acids	Spliceosome
174	Amino sugar and nucleotide sugar metabolism	Drug metabolism
175	SNARE interactions in vesicular transport	Nicotinate and nicotinamide metabolism
176	Notch signaling pathway	Legionellosis
177	Selenocompound metabolism	Phototransduction
178	Neuroactive ligand-receptor interaction	Pentose phosphate pathway
179	Maturity onset diabetes of the young	Vasopressin-regulated water reabsorption
180	Fanconi anemia pathway	Folate biosynthesis
181	Fat digestion and absorption	Inflammatory mediator regulation of TRP channels
182	Sulfur relay system	Endocrine and other factor-regulated calcium reabsorption
183	Platelet activation	Bile secretion
184	Progesterone-mediated oocyte maturation	Ether lipid metabolism
185	Gastric acid secretion	Butirosin and neomycin biosynthesis
186	cGMP-PKG signaling pathway	RNA transport
187	Basal cell carcinoma	Dopaminergic synapse
188	Ovarian steroidogenesis	Glycine, serine and threonine metabolism
189	Glycerophospholipid metabolism	alpha-Linolenic acid metabolism
190	Endocytosis	Regulation of lipolysis in adipocytes
191	Oocyte meiosis	Porphyrin and chlorophyll metabolism
192	Pancreatic secretion	Bacterial invasion of epithelial cells
193	Oxytocin signaling pathway	Hippo signaling pathway
194	ECM-receptor interaction	Caffeine metabolism
195	Protein processing in endoplasmic reticulum	Starch and sucrose metabolism
196	Regulation of autophagy	Steroid biosynthesis
197	Vascular smooth muscle contraction	Retrograde endocannabinoid signaling
198	Regulation of actin cytoskeleton	Serotonergic synapse
199	Tight junction	Nitrogen metabolism
200	D-Arginine and D-ornithine metabolism	Cholinergic synapse
201	Wnt signaling pathway	Sphingolipid signaling pathway
202	Mucin type O-Glycan biosynthesis	Melanogenesis
203	Carbohydrate digestion and absorption	Biosynthesis of unsaturated fatty acids
204	Long-term depression	Glutathione metabolism
205	Inositol phosphate metabolism	Glycosaminoglycan biosynthesis
206	Lipoic acid metabolism	Histidine metabolism
207	Pyruvate metabolism	Adrenergic signaling in cardiomyocytes
208	Retinol metabolism	Biosynthesis of amino acids
209	Parkinson's disease	Amino sugar and nucleotide sugar metabolism
210	Salivary secretion	SNARE interactions in vesicular transport
211	Other types of O-glycan biosynthesis	Purine metabolism
212	RNA degradation	Selenocompound metabolism
213	Melanogenesis	Neuroactive ligand-receptor interaction
214	Taste transduction	Maturity onset diabetes of the young
215	Dilated cardiomyopathy	Pyrimidine metabolism
216	mRNA surveillance pathway	Fat digestion and absorption
217	Rap1 signaling pathway	Sulfur relay system
218	Fructose and mannose metabolism	Progesterone-mediated oocyte maturation
219	Steroid hormone biosynthesis	cGMP-PKG signaling pathway
220	Morphine addiction	Ovarian steroidogenesis
221	Cysteine and methionine metabolism	Glycerophospholipid metabolism
222	Cyanoamino acid metabolism	Oocyte meiosis
223	2-Oxocarboxylic acid metabolism	Oxytocin signaling pathway
224	Alanine, aspartate and glutamate metabolism	Protein processing in endoplasmic reticulum
225	Aminoacyl-tRNA biosynthesis	Regulation of autophagy
226	Arachidonic acid metabolism	Vascular smooth muscle contraction
227	Basal transcription factors	Regulation of actin cytoskeleton
228	Base excision repair	D-Arginine and D-ornithine metabolism
229	Biosynthesis of antibiotics	Mucin type O-Glycan biosynthesis
230	Butanoate metabolism	Carbohydrate digestion and absorption
231	Carbon metabolism	Long-term depression
232	Cardiac muscle contraction	Inositol phosphate metabolism
233	Citrate cycle (TCA cycle)	Lipoic acid metabolism
234	Collecting duct acid secretion	Pyruvate metabolism
235	Degradation of aromatic compounds	Retinol metabolism
236	D-Glutamine and D-glutamate metabolism	Salivary secretion
237	DNA replication	Other types of O-glycan biosynthesis
238	Fatty acid elongation	Taste transduction
239	Glutathione metabolism	mRNA surveillance pathway
240	Glycosaminoglycan degradation	Rap1 signaling pathway
241	Glycosylphosphatidylinositol(GPI)-anchor biosynthesis	Fructose and mannose metabolism
242	Glyoxylate and dicarboxylate metabolism	Morphine addiction
243	Homologous recombination	Cysteine and methionine metabolism
244	Hypertrophic cardiomyopathy (HCM)	Cyanoamino acid metabolism
245	Linoleic acid metabolism	2-Oxocarboxylic acid metabolism
246	Lysine biosynthesis	Alanine, aspartate and glutamate metabolism
247	Lysine degradation	Aminoacyl-tRNA biosynthesis
248	Lysosome	Basal transcription factors
249	Metabolic pathways	Biosynthesis of antibiotics
250	Mismatch repair	Butanoate metabolism
251	N-Glycan biosynthesis	Carbon metabolism
252	Nicotine addiction	Cardiac muscle contraction
253	Non-homologous end-joining	Citrate cycle (TCA cycle)
254	Nucleotide excision repair	Collecting duct acid secretion
255	One carbon pool by folate	Degradation of aromatic compounds
256	Other glycan degradation	D-Glutamine and D-glutamate metabolism
257	Oxidative phosphorylation	Fatty acid elongation
258	Pantothenate and CoA biosynthesis	Glycosaminoglycan degradation
259	Pentose phosphate pathway	Glycosylphosphatidylinositol(GPI)-anchor biosynthesis
260	Peroxisome	Glyoxylate and dicarboxylate metabolism
261	Phagosome	Linoleic acid metabolism
262	Phenylalanine metabolism	Lysine biosynthesis
263	Phenylalanine, tyrosine and tryptophan biosynthesis	Lysine degradation
264	Primary bile acid biosynthesis	N-Glycan biosynthesis
265	Propanoate metabolism	Nicotine addiction
266	Protein digestion and absorption	Nucleotide excision repair
267	Protein export	One carbon pool by folate
268	Proximal tubule bicarbonate reclamation	Other glycan degradation
269	Purine metabolism	Pantothenate and CoA biosynthesis
270	Pyrimidine metabolism	Phenylalanine metabolism
271	Renin-angiotensin system	Phenylalanine, tyrosine and tryptophan biosynthesis
272	Riboflavin metabolism	Primary bile acid biosynthesis
273	Ribosome	Propanoate metabolism
274	Ribosome biogenesis in eukaryotes	Protein digestion and absorption
275	RNA polymerase	Protein export
276	Sphingolipid metabolism	Proximal tubule bicarbonate reclamation
277	Spliceosome	Riboflavin metabolism
278	Steroid biosynthesis	Ribosome biogenesis in eukaryotes
279	Sulfur metabolism	Sphingolipid metabolism
280	Synaptic vesicle cycle	Sulfur metabolism
281	Synthesis and degradation of ketone bodies	Synaptic vesicle cycle
282	Taurine and hypotaurine metabolism	Synthesis and degradation of ketone bodies
283	Terpenoid backbone biosynthesis	Taurine and hypotaurine metabolism
284	Thiamine metabolism	Terpenoid backbone biosynthesis
285	Tryptophan metabolism	Thiamine metabolism
286	Tyrosine metabolism	Tyrosine metabolism
287	Ubiquinone and other terpenoid-quinone biosynthesis	Ubiquinone and other terpenoid-quinone biosynthesis
288	Valine, leucine and isoleucine biosynthesis	Valine, leucine and isoleucine biosynthesis
289	Valine, leucine and isoleucine degradation	Valine, leucine and isoleucine degradation
290	Vitamin B6 metabolism	Vitamin B6 metabolism
291	Vitamin digestion and absorption	Vitamin digestion and absorption
